# Supplementary material for: A Meta-Analysis of the Efficacy and Safety of the 0.19 mg Fluocinolone Acetonide Implant in Non-Infectious Uveitis
Source: Biomedicines. 2025 Jan 21;13(2):248. doi: 10.3390/biomedicines13020248 (PMC11852598; doi:10.3390/biomedicines13020248)
Supplement: Supplementary file 1 [file biomedicines-13-00248-s001.zip]

Archive with 2 entries (2 files):
- File S1_query.pdf
- Table S1.pdf
